# Supplementary material for: Differences in the Active Endometrial Microbiota across Body Weight and Cancer in Humans and Mice
Source: Cancers (Basel). 2022 Apr 25;14(9):2141. doi: 10.3390/cancers14092141 (PMC9100094; doi:10.3390/cancers14092141)
Supplement: Supplementary file 1 [file cancers-14-02141-s001.zip]

Archive with 1 entries (1 files):
- cancers-1679327-supplementary.pptx
